# Supplementary material for: Primary Cilia Are Required for Efficient BMP Signaling in Traumatic Heterotopic Ossification
Source: Biomedicines. 2026 Mar 19;14(3):712. doi: 10.3390/biomedicines14030712 (PMC13023636; doi:10.3390/biomedicines14030712)
Supplement: Supplementary file 1 [file biomedicines-14-00712-s001.zip]

Archive with 1 entries (1 files):
- biomedicines-4085751-supplementary.pdf
